# Supplementary material for: The Accuracy of Portable Monitoring in Diagnosing Significant Sleep Disordered Breathing in Hospitalized Patients
Source: PLoS One. 2016 Dec 19;11(12):e0168073. doi: 10.1371/journal.pone.0168073 (PMC5167272; doi:10.1371/journal.pone.0168073)
Supplement: S1 Dataset — (XLS) [file pone.0168073.s001.xls]

## Sheet: Sheet1
PSGdelay	ess_PM	age	Race	Gender	HTN	DM	COPDAsthma	CVDadmissiondiag	Neckcm	SACS	PM_Wt	PM_Ht	PM_BMI	PSG_type	ESS	Oxygen_by_investigator	TST_PSG	Sleep_efficiency	Satnadir_PSG	Tsat_90_PSG	OAI_PSG	CAIPSG	AHI_PSG	sleeptimePM	SleepefficiencyPM	WASOPM	Tsat90TRTPM%	SatnadirTRTPM	AHI_PM	CAIPM	OAI_PM	HCO3	HgA1C	Highest_Troponin	EF	Lvfunction	PCO2
16	12	64	1	2	1	0	0	1	40.6	18	270	64	46.3	0	10	0	364	80.4	84	81.2	2.5	16.5	31.2	353	68.8	160	9.2	85	8.5	0	0.2	28	6.1	0.017	45	reduced	39.2
21	16	28	2	1	1	0	1	1	52	110	400	67	62.6	1	13	0	114	81.4	48	96	141.6	0	146.3	231	57.9	167	65.2	57	128.1	0.5	22.9	32		0.012	none	none	65.6
36	5	56	3	2	1	0	1	0	42	18	275	66	44.4	0	5	0	209	47.4	51	78.5	4.9	0	14.6	476	85.5	80.5	42.2	51	12.6	0	0.9	40		0.034	70	vigorous	63.5
33	2	67	1	2	1	1	1	1	52	110	233	64	40	1	4	0	121	80.4	36	50	0	0	37.7	476.5	88.6	61	17.2	74	19	0	2.4	27	7.5	0.012	55	normal	47.7
8	24	43	3	1	1	0	0	0	54	110	300	68	45.6	1	24	0	111.5	86.8	62	91	30.7	0.5	94.7	583.5	95.3	28.5	91.2	60	91.3	3	12.2	30		0.012	55	normal	53.7
20	17	47	2	1	1	1	0	0	52	10	300	69	44.3	1	13	0	120.5	94.1	63	100	62.7	2	97.1	500	93.3	35	61.3	63	107.9	5.4	11.5	30	8	0.012	55	normal
4	14	40	4	1	1	0	0	1	45	30	249	69	36.8	1	12	0	215	94.7	74	35	8.4	1	28.7	488	92.1	39.5	4.8	81	6	0	0.7	26	6.1		none	none
11	13	58	1	2	1	0	0	1	40	22	268	62	49	0	12	0	360.5	81.1	77	5.1	18.1	0	36.1	512	93.6	35	1	80	16.8	0	6.3	27		0.057	15	reduced	50.5
92	18	53	1	1	1	0	0	0	42	18	191	71	26.6	0	10	0	382	81.2	86	6.2	0.2	0.9	8.8	262.5	70.9	107.5	8.3	74	22.4	4.1	0.7	24		0.012	none	none
11	1	30	3	1	1	1	0	0	46	35	286	76	34.8	0	0	0	215.5	59	75	15.1	1.7	4.7	8.6	501	92.8	34.5	6.1	85	10.2	0	0	27	10.7		none	none
77	15	46	1	1	1	0	0	0	42	30	271	66	43.7	1	14	0	154.5	91.4	50	89	3.5	0	79.2	564	91	54.5	20.3	46	42.1	1.2	1.9	27		0.012	55	normal	42.1
106	19	53	2	1	1	0	0	1	46	35	280	70	40.2	0	10	0	375	90.4	67	65.2	2.7	0.2	12.5	264.5	59.6	178	58.9	65	85.1	16.1	11.8	32	6.6	0.027	25	reduced	57.5
104	7	57	1	1	1	0	0	1	41.5	11	218	71	30.4	0	5	0	299	82.1	87	0.8	0	0	1.8	444	93.7	29	0.1	87	21.1	2.7	1.9	27			30	reduced
91	17	53	1	1	1	0	0	0	53	110	325	68	49.4	1	13	0	147.5	91	70	19	0.8	0	20.7	505.5	94.3	28	2.1	82	14.1	0	1.2	27	6.4	0.014	55	normal	44.6
92	15	51	2	2	1	1	1	0	41	26	322	63	57	1	13	0	223.5	85.5	77	94	0	0	75.2	258	72.5	97.5	45.3	74	27.9	0	0.5	24	7.8	0.012	none	none	50.7
57	6	68	3	1	1	0	0	1	44.5	30	220	68.5	33	1	5	0	148	90.8	81	66	0.4	6.5	45	464	98.1	9	47.3	73	88.6	28.4	6.5	26	5.2	1.2	55	normal
93	14	42	1	1	1	1	0	1	45	50	290	71	40.4	0	23	0	293	68.5	91	0	0.8	0	2.5	455	95.2	23	0	90	4.2	0.3	1.7	27	7.4	0.012	60	normal
97	19	61	1	1	1	1	1	0	50	66	262	69	38.7	1	14	0	90	61	81	37	0.7	0	35.3	494	87.9	66	78.2	75	51.3	0.2	10.2	23	7	0.012	none	none	47.2
20	7	55	1	2	1	0	0	0	40	22	217	61	41	1	17	0	195	93.8	58	68	19.1	0	62.2	614.5	95	31	0	86	13.4	0	7.9	29	5.8	0.012	55	normal
17	18	62	1	1	1	1	0	0	45	50	215	70	30.8	1	19	0	120	87.9	67	94	39.5	0	95	529.5	90.1	58.5	32.9	68	63	0.1	26.4	32	9.4	0.029	55	normal	53.3
15	8	61	4	1	1	0	0	0	45	30	253	68	38.5	1	6	0	66	44.4	80	28	24.5	1	39.1	516	94.3	31	6.2	74	23.5	0	0.6	29		0.012	95	vigorous	39
16	22	35	2	1	1	0	0	0	45	50	330	67	51.7	1	24	0	135.5	73.2	75	88	60.7	0	90.8	449.5	90.1	48.5	56.9	65	93.6	1.5	46.2	25		0.015	none	none	37.1
53	24	35	1	1	1	0	0	0	55	110	452	71	63	1	19	0	140.5	83.6	66	96	44.4	0.4	85.4	488	85.2	84	55.6	61	102.9	1.5	22.3	28		0.012	none	none	48
106	19	40	1	1	1	0	0	1	43	12	259	69	38.2	0	21	0	340	76.6	78	81.3	0.9	0.6	12.4	299.5	70	126.5	21.6	84	89.1	34.3	3.4	29		0.113	none	none	44.2
106	20	47	1	1	0	0	0	1	43	16	178	70	25.5	0	15	0	320	84.9	75	75.9	0	0	8.1	155.5	83.6	30.5	4	83	8.1	0	0	28		0.012	none	none	54.8
107	17	60	2	1	1	1	0	0	42.5	20	162	66	26.1	0	17	0	213	51.1	80	4.5	0	0	9	350	83.3	70	6.6	67	27.6	5.8	7	32		0.012	28	reduced	39
107	21	47	4	1	1	0	0	0	42	30	380	69	56.1	1	14	0	34	57.6	81	44	26.5	0	95.3	415.5	74.5	140	8.1	67	41	0.4	5.9	33	5.3	0.012	55	normal
108	8	46	1	1	1	0	0	0	43	35	235	71	32.8	0	11	0	231	65.3	85	6.3	1	1	12.2	474	91.7	42.5	1.9	76	17.1	0.3	1.8	30		0.023	50	normal
108	13	50	1	1	1	0	0	1	45	30	294	71	41	1	12	0	120	70	72	28	15.5	0	57.5	422	89.6	46.5	12.8	68	59.9	5	3.4	25		0.06	40	reduced	47.2
21	11	56	1	1	1	1	0	1	45	50	206	74	26.4	1	16	0	108.5	78.3	89	1	0	0.6	21.6	389.5	88.3	48.5	0.1	88	14.6	1.7	2.2	28	12.9	0.021	none	none
111	8	41	2	2	0	0	0	0	42	14	232	61	43.8	0	7	1	358	91.7	66	38.1	0.5	0.2	5.2	343	67.7	164	98	72	9.3	0	0.3	36		0.012	60	normal	63.7
111	6	36	3	1	1	0	0	0	53	110	292	66	47.1	1	12	0	118.5	90.8	66	51	29.4	0	65.3	380	83.3	75.5	28.4	61	66.6	0	36	27			none	none
110	14	56	2	1	1	1	0	1	43	35	206	67	32.3	1	14	0	103.5	45.7	42	73	16.8	0	44.1	537	92.3	42	69	40	38.3	0	2.6	32	11.5	0.026	55	normal	64.6
40	8	62	3	1	1	0	0	1	48	80	205	74	26.3	1	10	0	174	93.2	86	6	11.7	0	34.1	397	91.9	34.5	1.3	87	66.6	7.3	17.4	23	6.8		none	none
112	10	69	2	1	1	1	0	1	44	42	217	66	35	1	15	0	80.5	37.6	84	51	11.9	9.7	67.1	502.5	90.1	55	3.7	78	37	1.2	14	24	6	0.012	55	normal	37.6
113	21	60	1	2	1	1	0	0	49	100	275	66	44.4	1	12	0	69.5	55.8	73	100	0	0.9	12.1	270	68	127	17.4	78	8.4	0	0	34	7.4	0.06	55	normal	56
106	16	57	2	2	0	0	0	1	44	20	300	62	54.9	1	15	0	99	74.2	83	100	9.1	0	25.5	437	90.9	44	0.6	78	13.9	0	2.6	24		0.012	70	diastolic failure	45.1
12	16	53	1	2	1	1	0	1	40	13	240	66	38.7	0	13	0	177	48	69	45.2	1	0	32.9	286	68.6	130.5	52.1	75	86.2	12.8	0.4	27		0.08	55	diastolic failure	59
108	21	64	1	1	1	1	1	0	60	110	330	71	46	0	11	0	300.5	72.8	81	3.3	0.8	0	10.6	336.5	91.7	29.5	5	81	18.2	0	6.2	26	6.5	0.012	none	none
108	11	60	3	2	0	0	0	1	43	6	250	66	40.3	1	8	0	128	91.1	89	0	52.5	0	53.4	471	92.5	36.5	22.2	80	73.8	5.9	11.3	26			none	none
110	8	49	1	2	1	1	0	1	39	12	262	68	39.8	0	8	0	329	74.1	80	84.7	0.2	0	1.1	433.5	81.3	98.5	28.1	78	90.2	11.5	3.9	26.6	8.1	0.042	40	reduced	40.5
112	21	59	1	2	1	1	0	0	43	35	237	60	46.3	0	12	1	246.6	69.3	67	47.3	1.2	0	5.1	546.5	85.7	90	89.7	68	32.1	0.1	0.3	32	7.3	0.04	55	diastolic failure	44.2
104	22	52	2	2	1	0	0	1	42	30	215	60	42	1	21	0	56	58	80	56	33.2	0	71.8	321.5	66	163.5	24.7	67	69.4	0.6	0.9	23	8.3	0.024	none	none
113	15	50	1	2	1	0	0	1	44	42	223	65	37.1	0	20	0	401	89.1	91	0.1	0	0.1	0.6	469.5	89.9	51	0	92	0.6	0	0	33		0.033	60	normal
112	6	57	2	2	1	0	0	0	42	30	194	59	39.2	1	4	0	105	55.4	81	12	19.4	0	30.3	493	91.5	46	1.1	86	25.2	1.3	4.3	26	6.4		none	none	42
113	16	58	1	2	1	0	0	0	39	20	200	61	37.8	0	8	0	328	90.5	90	0.6	0.4	0	1.5	498.5	93.5	33.5	0	93	0.6	0	0	23			60	normal	41.8
21	24	53	1	1	1	1	0	0	46	58	283	72	38.4	1	23	0	84.5	80.5	82	97	77.4	0	96.6	475.5	96.8	15	42.6	63	90.1	0.9	36.5	25	7.4	0.065	50	lownormal
116	12	30	2	1	1	0	0	0	49	100	400	69	59.1	1	15	0	120	53.6	69	54	61.5	19	128.5	480	92.3	36	30	62	67.6	9.4	9.3	25			none	none
115	10	55	1	2	1	0	1	0	40	22	200	63	35.4	0	18	0	306.5	84	79	99.5	0	0.2	6.5	568.5	94.6	29.5	83.9	68	18.8	0.1	0.4	30		0.041	none	none	55.5
114	13	73	1	2	1	1	0	1	45	50	285	68	43.3	1	9	0	132.5	85.5	88	2	38.9	3.6	45.7	438	94.4	26	1.9	83	42.6	0.5	17.5	26	6.6	0.035	35	reduced	47.7
111	13	56	1	2	1	1	0	1	44	25	185	61	35	1	12	0	105	71.4	54	57	0	0	25.1	267	73.6	94	19	61	41.6	0.2	4.3	32	7.7	0.02	35	reduced	57.4
4	18	52	1	2	1	0	1	0	43	20	300	66	48.4	0	16	0	262.5	77.5	72	35.4	2.5	0	17.4	258	62.8	149.5	90.3	46	91.4	0.2	0.5	45		0.01	none	none	68
107	16	39	1	1	1	0	0	1	41	28	255	69	37.7	1	12	0	114.5	89.8	72	54	90.7	1	118.4	473.5	96.2	16	10.9	80	104.8	27.2	3	25		0.038	35	reduced	43.9
105	23	52	1	1	1	1	0	1	47	35	258	72	35	1	17	0	73.5	57	82	34	10.6	9.8	65.3	370.5	74.2	127.5	1.6	83	24.3	0.2	0.2	27	7.3		55	normal	55.6
62	18	60	1	2	1	0	0	0	42	30	324	63	57.4	1	17	0	119	72.8	71	27	35.8	0	61	401.5	90.4	41.5	7.8	75	34.1	0.1	6	30		0.017	65	vigorous
65	11	50	3	2	1	0	1	0	51	110	307	62	56.1	1	8	1	106	53.5	76	100	10.2	1.1	80.9	350.5	80.8	81.5	95.6	53	124.6	0.5	5.3	29			70	vigorous	51
53	8	63	2	1	1	1	0	1	47	40	210	69	31	1	5	0	128.5	79.1	70	62	2.3	0	35	725.5	95.6	32.5	15.6	80	44.7	1	15.5	23	7.1	0.737	55	normal	45.7
68	12	41	1	2	1	1	0	0	43	30	313	65	52.1	1	12	0	30.5	13.9	84	56	0	0	102.3	500	86.2	80	29.3	55	77.5	0	14.6	30	7.6	0.012	none	none	51.2
109	15	47	1	2	1	0	1	1	40	22	223	68	33.9	0	19	0	323.5	77.9	67	97.8	6.3	0.2	12.8	429	80.3	103	68.4	71	26	0.3	1.4	33	5.4	0.023	55	normal
71	10	39	1	2	1	1	0	1	52	66	262	61	49.5	0	7	0	319	73.2	76	14.3	0.2	0.2	30.3	132.5	59.7	89	0.1	88	21.3	0	0.5	26	8.6	0.021	55	normal
108	12	50	1	1	1	1	0	0	47	70	237	69	35	0	19	0	399	92.6	79	1.8	0.2	0	6.6	413	87.5	58	0.9	81	11.8	0	0.1	26	10.3	0.012	70	vigorous
108	13	70	1	1	1	1	1	0	49	80	237	66	37.6	0	20	0	366	94.6	78	5.1	1.9	0	10.8	401.5	85.2	68.5	5	70	35.7	0.1	4.3	29	6.9	0.016	50	lownormal	62.2
3	14	27	1	1	1	0	0	0	51	110	395	65	65.7	1	8	1	36	83.7	6	18	120	0	128.3	362	95	18.5	2.1	20	131.6	0	68.8	33		0.032	55	normal	62
87	9	53	1	2	1	0	0	0	41	25	305	73	40.2	0	8	0	288.5	80.8	26	15.8	0	0.2	8.7	547	84	103	0	90	5.7	0.1	0	31		0.021	none	none
41	17	44	1	1	1	0	1	0	45	30	126	68	19.2	1	19	0	146.5	91.3	76	71	2.9	0	29.5	492.5	98.5	5	74.6	71	50.4	1.7	1.8	34		0.016	55	normal	75.9
120	13	57	2	2	1	0	0	0	38	5	218	65	36.3	1	6	1	165.5	82.1	73	100	3.6	0	17	520.5	90.2	55	64.3	72	3.7	0	0.1	28	6		55	normal	35.3
117	24	45	1	1	1	1	0	0	50	110	139	68	21.1	1	19	0	109	84.5	59	99	23.7	0	78.2	394.5	84.3	73	43.4	53	81.1	5.2	33.3	28	14.1	0.012	40	reduced	50.6
117	10	60	4	1	1	0	0	1	44	42	229	68	34.8	0	10	0	398	84.8	43	54.3	6.9	0	26.2	334.5	78	94.5	16.2	36	47.2	0.9	0.5	31	6.8	0.015	55	normal	44.1
2	9	58	3	2	1	1	0	1	39	10	150	60	29.3	1	15	0	87	75.7	72	17	2.8	0	2.8	280	64.8	151.5	38.4	81	3.2	0	1.5	37	11.9	0.029	55	normal	53.2
1	19	59	3	1	1	0	1	0	48	80	230	66	37.1	1	19	1	2	14.3	74	100	60	0	120	429	80.2	105.5	38.9	56	99.3	1.5	13.6	40	6.8	0.022	60	normal	71.5
109	15	61	3	1	1	0	0	1	56	66	244	66	39.4	1	3	1	125	84.2	76	99	3.4	0	90.7	630	92.2	51.5	22.3	63	79	2.8	12.8	23	6.8
																						1
